# Supplementary material for: Capacitors Based on Polypyrrole Nanowire Electrodeposits
Source: Polymers (Basel). 2022 Dec 14;14(24):5476. doi: 10.3390/polym14245476 (PMC9782085; doi:10.3390/polym14245476)
Supplement: Supplementary file 1 [file polymers-14-05476-s001.zip]

Archive with 1 entries (1 files):
- polymers-2083231-supplementary.pdf
